# Supplementary material for: Genetic architecture and key regulatory genes of fatty acid composition in Gushi chicken breast muscle determined by GWAS and WGCNA
Source: BMC Genomics. 2023 Aug 3;24:434. doi: 10.1186/s12864-023-09503-1 (PMC10398928; doi:10.1186/s12864-023-09503-1)
Supplement: Supplementary file 4 — Additional file 4. [file 12864_2023_9503_MOESM4_ESM.xls]

## Sheet: Additional file 3 Table S1
Additional file 3:Table S1. The dynamic change pattern of fatty acid composition in breast muscle of Gushi chickens at 14, 22, and 30 weeks
		C17:0	C17:1T	C17:1	C18:0	C18:1N9T	C18:1N12	C18:1N9C	C18:1N7	C18:2N6T	C18:2N6	C20:0	C18:3N6	C20:1	C18:3N3	C20:2	C22:0	C20:3N6	C22:1N9	C20:3N3	C22:2	C20:5N3	C22:6N3	SFA	MUFA	PUFA	UFA	DBI	ACL	UI	PI	Fatty AI
Sampling volume(mg)	Sample_id	Content(μg/g)	Content(μg/g)	Content(μg/g)	Content(μg/g)	Content(μg/g)	Content(μg/g)	Content(μg/g)	Content(μg/g)	Content(μg/g)	Content(μg/g)	Content(μg/g)	Content(μg/g)	Content(μg/g)	Content(μg/g)	Content(μg/g)	Content(μg/g)	Content(μg/g)	Content(μg/g)	Content(μg/g)	Content(μg/g)	Content(μg/g)	Content(μg/g)	Content(μg/g)	Content(μg/g)	Content(μg/g)	Content(μg/g)	Content(μg/g)	Content(μg/g)	Content(μg/g)	Content(μg/g)	Content(μg/g)
48.9	14W-1	3.16647	10.4123	12.2062	542.346	4.26275	183.06	175.619	161.681	1.74487	147.134	4.14985	1.47516	9.23551	3.68272	4.6426	0.88421	9.45885	6.16827	0.59868	1.58789	1.94985	17.4964	2636.11	1145.87	800.647	1946.52	0.729381	17.3108	1.45876	0.397584	0.499075
50.6	14W-2	3.8746	12.9957	19.3655	693.345	4.76818	159.849	153.36	137.576	1.91791	131.315	5.29619	1.55906	11.2956	2.42421	5.53399	0.95243	10.921	7.27587	0.52997	1.79597	2.2887	19.99	3086.56	1180.17	882.762	2062.93	0.679008	17.2206	1.35802	0.405094	0.600656
49.3	14W-3	2.93215	10.3722	20.503	617.626	4.03791	98.8182	94.8428	79.5714	1.82993	68.9597	4.56736	0.76791	10.5779	0.86146	4.03663	0.78703	7.05332	8.89315	0.63109	2.06158	1.31797	20.8261	2519.26	826.489	646.25	1472.74	0.623868	17.2177	1.24774	0.412186	0.74609
49	22W-1	2.53553	11.1219	11.8838	528.062	4.16377	87.8163	84.294	61.9927	1.82286	79.2562	3.8815	0.72179	8.52772	0.80986	3.61664	0.40404	7.74031	6.63809	0.63186	1.44524	1.06517	11.404	2163	662.859	756.31	1419.17	0.591895	17.1294	1.18379	0.33893	0.64149
48.8	22W-2	2.83232	10.736	18.7513	623.736	4.03347	134.346	128.91	129.744	1.7129	84.5505	4.69532	0.80894	9.01036	0.97922	4.1252	0.63339	7.25139	7.53929	0.6766	2.23677	1.63985	24.5893	2645.74	839.359	1014.75	1854.11	0.748425	17.3964	1.49685	0.512169	0.560432
48.8	22W-3	2.69516	12.0877	14.1978	547.845	4.22163	103.067	98.9178	74.3135	1.84305	62.2765	4.2991	0.91781	9.27764	0.65545	2.664	0.63011	7.62999	6.25128	0.37671	1.45085	1.08262	14.3494	2320.38	717.119	830.479	1547.6	0.622696	17.162	1.24539	0.374363	0.629783
51.8	30W-1	4.01442	9.62879	18.7589	658.302	3.66808	638.452	612.272	616.184	1.98104	154.393	4.90876	2.13943	12.4847	4.16677	3.34506	1.00897	6.3561	6.59219	0.65025	1.35971	1.19746	38.7926	4605.71	2701.07	861.701	3562.77	0.864125	17.5506	1.72825	0.386528	0.361046
52	30W-2	3.10999	9.61471	11.9523	545.586	3.48885	228.748	219.422	201.439	1.47281	139.115	4.06316	1.27872	8.2476	3.16133	3.5762	0.59755	7.07523	6.88887	0.76669	1.47044	1.34869	34.6637	2841.49	1313.02	688.352	2001.37	0.818984	17.4171	1.63797	0.487693	0.502398
48	30W-3	2.8476	10.4489	14.4685	557.894	3.9969	131.096	125.796	82.511	1.78159	59.2745	4.6124	0.79288	8.83485	1.16178	3.08486	0.95554	7.28634	6.41739	0.60873	1.321	1.25944	34.0478	2482.75	985.727	668.552	1654.28	0.813723	17.3745	1.62745	0.578088	0.57455
