# Supplementary material for: Genetic architecture and key regulatory genes of fatty acid composition in Gushi chicken breast muscle determined by GWAS and WGCNA
Source: BMC Genomics. 2023 Aug 3;24:434. doi: 10.1186/s12864-023-09503-1 (PMC10398928; doi:10.1186/s12864-023-09503-1)
Supplement: Supplementary file 5 — Additional file 5. [file 12864_2023_9503_MOESM5_ESM.xls]

## Sheet: Additional file 4 Table S2
Additional file 4:Table S2. WAS results for 11 fatty acid composition traits (P < 3.78E-05)
Trait	Chromosome	SNP	Position(bp)	REF	ALT	Bonferroni corrected P-value	Phenotypic variance explained(Var)	Type	Ensembl ID
C17:0	3	S3_82848466	82848466	A	G	7.38273e-07	0.0120086	intron_variant	ENSGALG00000015970
C17:0	3	S3_86087388	86087388	C	G	5.5728e-07	0.0122346	intron_variant	ENSGALG00000016276
C17:0	3	S3_87208476	87208476	A	G	1.26739e-06	0.0118594	intron_variant	ENSGALG00000016292
C17:0	3	S3_77784467	77784467	C	A	1.74015e-05	0.0110909	intron_variant	ENSGALG00000015849
C17:0	3	S3_82848564	82848564	A	T	3.23469e-06	0.0112085	intron_variant	ENSGALG00000015970
C17:0	3	S3_82848630	82848630	T	C	3.23469e-06	0.0112085	intron_variant	ENSGALG00000015970
C17:0	3	S3_82848663	82848663	T	C	3.23469e-06	0.0112085	intron_variant	ENSGALG00000015970
C17:0	3	S3_82848677	82848677	G	A	3.23469e-06	0.0112085	intron_variant	ENSGALG00000015970
C17:0	3	S3_86472535	86472535	G	A	6.80762e-06	0.00978856	intergenic_region	ENSGALG00000052875-ENSGALG00000047008
C17:0	5	S5_2857075	2857075	G	A	6.06715e-05	0.0103736	intergenic_region	ENSGALG00000047939-ENSGALG00000048506
C17:0	3	S3_82776702	82776702	C	A	2.05079e-05	0.00939344	intergenic_region	ENSGALG00000015969-ENSGALG00000015970
C17:0	3	S3_6311119	6311119	G	A	1.56188e-05	0.012189	intron_variant	ENSGALG00000049481
C17:0	2	S2_138995859	138995859	G	T	1.62339e-05	0.0101511	intergenic_region	ENSGALG00000036456-ENSGALG00000032651
C17:0	2	S2_138995880	138995880	T	A	1.62339e-05	0.0101511	intergenic_region	ENSGALG00000036456-ENSGALG00000032651
C17:0	3	S3_82805305	82805305	C	T	1.27979e-05	0.0101155	intergenic_region	ENSGALG00000015969-ENSGALG00000015970
C18:1	4	S4_52115241	52115241	G	A	5.81016e-05	0.0166477	intergenic_region	ENSGALG00000048071-ENSGALG00000054461
C18:1	4	S4_50571304	50571304	A	G	0.000126539	0.014342	intron_variant	ENSGALG00000011623
C18:1	4	S4_51961551	51961551	T	C	1.86327e-05	0.0178213	intergenic_region	ENSGALG00000049878-ENSGALG00000048071
C18:1	4	S4_51960735	51960735	G	T	7.31907e-05	0.0153253	intergenic_region	ENSGALG00000049878-ENSGALG00000048071
C18:1	4	S4_51960765	51960765	A	T	7.31907e-05	0.0153253	intergenic_region	ENSGALG00000049878-ENSGALG00000048071
C18:1	4	S4_52095170	52095170	C	T	0.000101633	0.0147123	intergenic_region	ENSGALG00000048071-ENSGALG00000054461
C18:1	1	S1_127180082	127180082	C	G	1.15458e-05	0.0188206	intergenic_region	ENSGALG00000035266-ENSGALG00000048400
C18:1	33	S33_592879	592879	C	T	6.57131e-05	0.0162935	intron_variant	ENSGALG00000054611
C18:1	33	S33_592901	592901	C	A	6.57131e-05	0.0162935	intron_variant	ENSGALG00000054611
C20:1	13	S13_8349071	8349071	C	T	5.92911e-05	0.0133609	intergenic_region	ENSGALG00000047226-ENSGALG00000001662
C20:1	13	S13_8677597	8677597	A	C	1.48015e-05	0.0152251	intron_variant	ENSGALG00000001429
C20:1	3	S3_30923712	30923712	A	G	0.00122745	0.00941569	downstream_gene_variant	ENSGALG00000010296
C20:1	2	S2_108010693	108010693	T	C	7.42014e-06	0.0169942	intron_variant	ENSGALG00000012915
C20:1	5	S5_53012239	53012239	C	T	0.0122354	0.00569934	downstream_gene_variant	ENSGALG00000028260
C20:1	17	S17_8518233	8518233	G	T	0.000359387	0.0109013	synonymous_variant	ENSGALG00000001645
C20:1	17	S17_8537914	8537914	C	T	0.000544401	0.0102656	missense_variant	ENSGALG00000001645
C20:1	17	S17_9832566	9832566	G	A	0.0024724	0.00827236	intron_variant	ENSGALG00000001037
C20:1	7	S7_15756600	15756600	G	A	0.00758525	0.00629719	intron_variant	ENSGALG00000009236
C20:1	17	S17_8475507	8475507	C	T	0.00109067	0.00920401	upstream_gene_variant	ENSGALG00000001692
C20:1	13	S13_5232759	5232759	C	T	1.35172e-06	0.0207631	intron_variant	ENSGALG00000001916
C20:1	17	S17_8159794	8159794	A	G	0.00097021	0.00939254	intron_variant	ENSGALG00000002364
C20:1	17	S17_8473910	8473910	A	G	0.000841148	0.00953462	upstream_gene_variant	ENSGALG00000001692
C20:1	8	S8_4020669	4020669	G	A	0.000104824	0.0134167	intergenic_region	ENSGALG00000002549-ENSGALG00000023897
C20:1	8	S8_4020711	4020711	T	C	0.000104824	0.0134167	intergenic_region	ENSGALG00000002549-ENSGALG00000023897
C20:1	17	S17_8431557	8431557	C	T	0.0011452	0.00915285	intron_variant	ENSGALG00000001728
C20:1	13	S13_11592708	11592708	G	T	0.0139628	0.00540313	intron_variant	ENSGALG00000003699
C20:1	17	S17_8150512	8150512	T	C	0.000158568	0.0120729	synonymous_variant	ENSGALG00000002364
C20:1	7	S7_11465998	11465998	T	A	0.000500398	0.0143629	intron_variant	ENSGALG00000008370
C22:1	5	S5_56883726	56883726	A	T	0.00143276	0.00868965	downstream_gene_variant	ENSGALG00000054363
C22:1	5	S5_56884173	56884173	G	A	0.00154383	0.00862977	downstream_gene_variant	ENSGALG00000054363
C22:1	3	S3_106561720	106561720	T	C	0.0387418	0.00402879	intron_variant	ENSGALG00000028032
C22:1	5	S5_50926499	50926499	T	C	0.0228519	0.00470288	intergenic_region	ENSGALG00000054707-ENSGALG00000011581
C20:3	27	S27_4705736	4705736	G	A	6.13593e-07	0.0223616	intergenic_region	ENSGALG00000000371-ENSGALG00000042256
C20:3	21	S21_3726359	3726359	C	T	4.09926e-07	0.0222329	intron_variant	ENSGALG00000002797
C20:3	27	S27_4406690	4406690	T	C	3.24527e-06	0.0194973	intergenic_region	ENSGALG00000000367-ENSGALG00000047793
C20:3	4	S4_55276199	55276199	G	A	1.27829e-06	0.0204403	intergenic_region	ENSGALG00000012010-ENSGALG00000046763
C20:3	4	S4_55296530	55296530	C	A	1.05377e-06	0.0205799	intergenic_region	ENSGALG00000012010-ENSGALG00000046763
C20:3	4	S4_63835071	63835071	T	C	3.72902e-06	0.0185329	intron_variant	ENSGALG00000053101
C20:3	4	S4_60978774	60978774	C	T	3.03363e-06	0.0192317	intron_variant	ENSGALG00000012338
C20:3	27	S27_4429088	4429088	G	T	9.08021e-06	0.0176866	intergenic_region	ENSGALG00000000367-ENSGALG00000047793
C20:3	4	S4_55296563	55296563	C	T	4.38461e-06	0.0182687	intergenic_region	ENSGALG00000012010-ENSGALG00000046763
C20:3	5	S5_6677785	6677785	A	G	2.13614e-05	0.0163402	intron_variant	ENSGALG00000038775
C20:3	5	S5_7016840	7016840	G	A	1.65735e-05	0.0169376	intergenic_region	ENSGALG00000038775-ENSGALG00000044645
C20:3	4	S4_56823180	56823180	A	G	2.1113e-05	0.0162467	intron_variant	ENSGALG00000012044
C20:3	21	S21_3731515	3731515	T	C	1.64709e-06	0.0197478	upstream_gene_variant	ENSGALG00000024481
C20:3	27	S27_4149683	4149683	C	A	1.56738e-05	0.0169797	intergenic_region	ENSGALG00000029304-ENSGALG00000000367
C20:3	7	S7_3766958	3766958	A	G	9.42731e-05	0.0178617	upstream_gene_variant	ENSGALG00000003136
C20:3	1	S1_38520982	38520982	C	T	6.01702e-05	0.0146454	upstream_gene_variant	ENSGALG00000054653
C20:3	27	S27_4714894	4714894	T	G	2.91303e-05	0.01584	downstream_gene_variant	ENSGALG00000042256
C20:3	21	S21_3725962	3725962	C	T	9.21521e-06	0.0173279	synonymous_variant	ENSGALG00000002797
C20:3	27	S27_4429235	4429235	T	C	1.79389e-05	0.0165881	intergenic_region	ENSGALG00000000367-ENSGALG00000047793
C20:3	27	S27_4408821	4408821	C	T	5.26761e-05	0.0148528	intergenic_region	ENSGALG00000000367-ENSGALG00000047793
C22:6	13	S13_10685870	10685870	G	T	3.40847e-06	0.0203705	intergenic_region	ENSGALG00000054274-ENSGALG00000033956
C22:6	7	S7_36256021	36256021	T	A	2.86677e-05	0.0164302	upstream_gene_variant	ENSGALG00000041257
C22:6	8	S8_21352556	21352556	G	A	3.86314e-06	0.0192702	intron_variant	ENSGALG00000010221
C22:6	13	S13_8576237	8576237	G	A	2.17275e-05	0.0171693	intron_variant	ENSGALG00000040152
SFA	2	S2_108409057	108409057	A	G	2.71e-07	0.0216421	intergenic_region	ENSGALG00000021949-ENSGALG00000030902
SFA	2	S2_108918490	108918490	C	T	8.92e-05	0.0129682	intron_variant	ENSGALG00000015248
SFA	2	S2_108825970	108825970	G	A	8.07e-05	0.0129639	intron_variant	ENSGALG00000015248
SFA	13	S13_8144131	8144131	T	C	5.53e-06	0.0163	intron_variant	ENSGALG00000001690
SFA	2	S2_108422374	108422374	G	A	5.6e-06	0.0171872	intergenic_region	ENSGALG00000021949-ENSGALG00000030902
SFA	13	S13_8336712	8336712	T	G	1.91e-05	0.0146936	intergenic_region	ENSGALG00000047226-ENSGALG00000001662
SFA	13	S13_12444475	12444475	C	T	2.17e-05	0.0140978	intergenic_region	ENSGALG00000003886-ENSGALG00000047972
SFA	2	S2_108248723	108248723	G	A	5.1e-06	0.0172089	intergenic_region	ENSGALG00000046903-ENSGALG00000051901
SFA	11	S11_10608684	10608684	C	T	5.32e-06	0.0178714	intron_variant	ENSGALG00000004903
SFA	2	S2_27712956	27712956	T	C	6.68e-05	0.0139375	intron_variant	ENSGALG00000033561
SFA	13	S13_8919937	8919937	C	T	1.2e-05	0.0151909	intron_variant	ENSGALG00000038627
SFA	2	S2_28401540	28401540	G	A	7.02e-05	0.0138492	intron_variant	ENSGALG00000036836
SFA	2	S2_108991218	108991218	T	C	1.62e-05	0.0157997	intron_variant	ENSGALG00000015248
SFA	2	S2_108863657	108863657	G	A	0.000101309	0.0123613	intron_variant	ENSGALG00000015248
SFA	13	S13_8121375	8121375	C	T	1.22e-05	0.0164719	intron_variant	ENSGALG00000001690
SFA	13	S13_8121406	8121406	C	T	1.22e-05	0.0164719	intron_variant	ENSGALG00000001690
SFA	2	S2_27907053	27907053	T	C	9.32e-05	0.013294	intron_variant	ENSGALG00000010792
SFA	2	S2_108890695	108890695	T	A	0.000338254	0.0109324	intron_variant	ENSGALG00000015248
SFA	1	S1_67362245	67362245	C	T	2.03e-05	0.0159378	intron_variant	ENSGALG00000044844
SFA	1	S1_67362246	67362246	A	T	2.03e-05	0.0159378	intron_variant	ENSGALG00000044844
UFA	13	S13_8121375	8121375	C	T	0.810588	0.0173678	intron_variant	ENSGALG00000001690
UFA	13	S13_8121406	8121406	C	T	0.810588	0.0173678	intron_variant	ENSGALG00000001690
UFA	13	S13_8121535	8121535	A	G	0.810588	0.0157355	intron_variant	ENSGALG00000001690
UFA	13	S13_8121564	8121564	T	A	0.810588	0.0157355	intron_variant	ENSGALG00000001690
UFA	13	S13_5100140	5100140	A	G	0.810588	0.015648	intron_variant	ENSGALG00000001916
UFA	13	S13_5100173	5100173	G	C	0.810588	0.015648	intron_variant	ENSGALG00000001916
UFA	12	S12_7004758	7004758	C	T	0.810588	0.0338812	intron_variant	ENSGALG00000049146
UFA	2	S2_42127729	42127729	G	A	0.995156	0.0123375	upstream_gene_variant	ENSGALG00000030322
UFA	2	S2_24183154	24183154	G	A	0.995156	0.00940221	intron_variant	ENSGALG00000009728
UFA	2	S2_24183155	24183155	A	T	0.995156	0.00940221	intron_variant	ENSGALG00000009728
UFA	2	S2_24304142	24304142	A	G	0.995156	0.0113463	intergenic_region	ENSGALG00000009728-ENSGALG00000009733
UFA	2	S2_28401540	28401540	G	A	0.995156	0.0109672	intron_variant	ENSGALG00000036836
PUFA	13	S13_5100140	5100140	A	G	4.56e-10	0.0289762	intron_variant	ENSGALG00000001916
PUFA	13	S13_5100173	5100173	G	C	4.56e-10	0.0289762	intron_variant	ENSGALG00000001916
PUFA	13	S13_8630120	8630120	C	T	1.36e-08	0.0261242	upstream_gene_variant	ENSGALG00000038202
PUFA	7	S7_3088526	3088526	C	T	8.13e-09	0.0260846	intron_variant	ENSGALG00000003126
PUFA	13	S13_5099855	5099855	C	T	6.27e-07	0.0202409	intron_variant	ENSGALG00000001916
PUFA	2	S2_39755100	39755100	T	C	4.38e-08	0.0238738	intron_variant	ENSGALG00000011442
PUFA	2	S2_39755171	39755171	G	T	4.38e-08	0.0238738	intron_variant	ENSGALG00000011442
PUFA	4	S4_88136224	88136224	A	G	1.7e-07	0.0191377	intergenic_region	ENSGALG00000049982-ENSGALG00000038787
PUFA	17	S17_2222592	2222592	C	T	1.12e-07	0.0222147	synonymous_variant	ENSGALG00000008616
PUFA	2	S2_128569943	128569943	C	T	6.42e-07	0.0184099	upstream_gene_variant	ENSGALG00000031387
PUFA	6	S6_30647906	30647906	G	C	6.78e-07	0.0191539	intergenic_region	ENSGALG00000048500-ENSGALG00000047482
PUFA	17	S17_4849970	4849970	T	A	3.66e-07	0.0206316	intron_variant	ENSGALG00000050361
PUFA	1	S1_126387684	126387684	C	A	6.69e-07	0.0187834	intron_variant	ENSGALG00000030802
PUFA	6	S6_1989325	1989325	T	C	1.58e-05	0.01494	intergenic_region	ENSGALG00000049758-ENSGALG00000054569
PUFA	21	S21_3423163	3423163	T	G	1.36e-07	0.0219342	3_prime_UTR_variant	ENSGALG00000002519
PUFA	1	S1_187304989	187304989	T	C	0.000111437	0.0122425	intergenic_region	ENSGALG00000044263-ENSGALG00000017227
PUFA	9	S9_18949071	18949071	G	A	1.02e-06	0.0170328	intron_variant	ENSGALG00000040938
PUFA	1	S1_49567942	49567942	C	A	3.78e-07	0.0207909	upstream_gene_variant	ENSGALG00000047248
PUFA	1	S1_49567956	49567956	A	G	3.78e-07	0.0207909	upstream_gene_variant	ENSGALG00000047248
PUFA	1	S1_49567958	49567958	C	G	3.78e-07	0.0207909	upstream_gene_variant	ENSGALG00000047248
Average chain length(ACL)	13	S13_8121375	8121375	C	T	2.55e-06	0.00788404	intron_variant	ENSGALG00000001690
Average chain length(ACL)	13	S13_8121406	8121406	C	T	2.55e-06	0.00788404	intron_variant	ENSGALG00000001690
Average chain length(ACL)	12	S12_7004758	7004758	C	T	2.24e-05	-0.0161732	intron_variant	ENSGALG00000049146
Average chain length(ACL)	13	S13_8121535	8121535	A	G	1.13e-05	0.00714695	intron_variant	ENSGALG00000001690
Average chain length(ACL)	13	S13_8121564	8121564	T	A	1.13e-05	0.00714695	intron_variant	ENSGALG00000001690
Fatty acid atherogenic index(Fatty AI)	5	S5_50226872	50226872	C	T	1.90419e-08	0.0413177	intron_variant	ENSGALG00000030673
Fatty acid atherogenic index(Fatty AI)	5	S5_39758590	39758590	T	C	4.32387e-08	0.0414342	intergenic_region	ENSGALG00000010504-ENSGALG00000027255
Fatty acid atherogenic index(Fatty AI)	4	S4_26236336	26236336	T	A	2.99021e-06	0.0268361	intergenic_region	ENSGALG00000047918-ENSGALG00000050306
Fatty acid atherogenic index(Fatty AI)	4	S4_26236338	26236338	T	A	2.99021e-06	0.0268361	intergenic_region	ENSGALG00000047918-ENSGALG00000050306
Fatty acid atherogenic index(Fatty AI)	2	S2_142073970	142073970	T	C	1.35372e-06	0.0170948	intergenic_region	ENSGALG00000054783-ENSGALG00000037773
Fatty acid atherogenic index(Fatty AI)	4	S4_26450897	26450897	C	A	1.68511e-06	0.0287205	intergenic_region	ENSGALG00000050306-ENSGALG00000053826
Fatty acid atherogenic index(Fatty AI)	4	S4_29059381	29059381	C	T	2.21114e-05	0.0211013	intron_variant	ENSGALG00000051315
Fatty acid atherogenic index(Fatty AI)	4	S4_26454011	26454011	T	C	1.2082e-06	0.0300237	intergenic_region	ENSGALG00000050306-ENSGALG00000053826
Fatty acid atherogenic index(Fatty AI)	4	S4_88573392	88573392	G	T	3.3592e-06	0.0255845	intron_variant	ENSGALG00000015995
Fatty acid atherogenic index(Fatty AI)	4	S4_26142543	26142543	G	A	1.11347e-05	0.023106	intergenic_region	ENSGALG00000047918-ENSGALG00000050306
Fatty acid atherogenic index(Fatty AI)	4	S4_26142557	26142557	C	A	1.11347e-05	0.023106	intergenic_region	ENSGALG00000047918-ENSGALG00000050306
Fatty acid atherogenic index(Fatty AI)	4	S4_26142356	26142356	G	A	1.56689e-05	0.0222482	intergenic_region	ENSGALG00000047918-ENSGALG00000050306
Fatty acid atherogenic index(Fatty AI)	4	S4_28913555	28913555	A	G	2.69887e-05	0.0209581	intron_variant	ENSGALG00000009758
Fatty acid atherogenic index(Fatty AI)	5	S5_38849039	38849039	A	G	1.01526e-06	0.031581	intron_variant	ENSGALG00000041775
Fatty acid atherogenic index(Fatty AI)	5	S5_38849058	38849058	T	A	1.01526e-06	0.031581	intron_variant	ENSGALG00000041775
Fatty acid atherogenic index(Fatty AI)	4	S4_26142643	26142643	A	G	1.85154e-05	0.0218605	intergenic_region	ENSGALG00000047918-ENSGALG00000050306
Fatty acid atherogenic index(Fatty AI)	4	S4_26142703	26142703	C	T	1.85154e-05	0.0218605	intergenic_region	ENSGALG00000047918-ENSGALG00000050306
Fatty acid atherogenic index(Fatty AI)	4	S4_26214636	26214636	A	T	2.26908e-05	0.0214845	intergenic_region	ENSGALG00000047918-ENSGALG00000050306
Fatty acid atherogenic index(Fatty AI)	5	S5_49962695	49962695	A	C	2.70396e-06	0.0268874	intergenic_region	ENSGALG00000011384-ENSGALG00000047470
Fatty acid atherogenic index(Fatty AI)	4	S4_26177163	26177163	C	A	2.76607e-05	0.0208064	intergenic_region	ENSGALG00000047918-ENSGALG00000050306
Fatty acid atherogenic index(Fatty AI)	5	S5_50247952	50247952	G	A	1.24107e-05	0.0226839	intergenic_region	ENSGALG00000030673-ENSGALG00000011443
Fatty acid atherogenic index(Fatty AI)	4	S4_26141128	26141128	T	C	2.47593e-05	0.0213696	intergenic_region	ENSGALG00000047918-ENSGALG00000050306
Fatty acid atherogenic index(Fatty AI)	2	S2_141472043	141472043	C	T	2.40389e-05	0.0210859	intron_variant	ENSGALG00000037626
Fatty acid atherogenic index(Fatty AI)	2	S2_141472047	141472047	A	T	2.40389e-05	0.0210859	intron_variant	ENSGALG00000037626
Fatty acid atherogenic index(Fatty AI)	5	S5_50180796	50180796	G	A	1.31793e-05	0.0225344	intron_variant	ENSGALG00000011432
Fatty acid atherogenic index(Fatty AI)	4	S4_90272391	90272391	T	G	2.37742e-05	0.0249332	intron_variant	ENSGALG00000048407
Fatty acid atherogenic index(Fatty AI)	5	S5_50451362	50451362	A	G	1.36783e-05	0.0224421	intron_variant	ENSGALG00000011505
Fatty acid atherogenic index(Fatty AI)	4	S4_26182791	26182791	C	T	5.31302e-05	0.0193479	intergenic_region	ENSGALG00000047918-ENSGALG00000050306
Fatty acid atherogenic index(Fatty AI)	2	S2_5705053	5705053	C	T	1.94262e-05	0.0229611	downstream_gene_variant	ENSGALG00000006112
Fatty acid atherogenic index(Fatty AI)	5	S5_53054771	53054771	C	G	6.63512e-06	0.0291298	downstream_gene_variant	ENSGALG00000011715
Fatty acid atherogenic index(Fatty AI)	2	S2_144585893	144585893	T	C	3.18266e-05	0.0201387	intron_variant	ENSGALG00000038022
Fatty acid atherogenic index(Fatty AI)	5	S5_52894951	52894951	G	A	2.19729e-05	0.0238838	intron_variant	ENSGALG00000011705
Fatty acid atherogenic index(Fatty AI)	5	S5_52976554	52976554	T	C	0.000153551	0.0174836	intron_variant	ENSGALG00000011705
