# Supplementary material for: Genetic architecture and key regulatory genes of fatty acid composition in Gushi chicken breast muscle determined by GWAS and WGCNA
Source: BMC Genomics. 2023 Aug 3;24:434. doi: 10.1186/s12864-023-09503-1 (PMC10398928; doi:10.1186/s12864-023-09503-1)
Supplement: Supplementary file 6 — Additional file 6. [file 12864_2023_9503_MOESM6_ESM.xls]

## Sheet: Additional file 5 Table S3
Additional file 5:Table S3. The 505 genes identified by integrating the results of the GWAS for fatty acid traits and the transcriptome profile data of Gushi chicken breast muscle muscle
Ensembl ID	Gene name
ENSGALG00000009062	CDK14
ENSGALG00000009064	FZD1
ENSGALG00000040724	AKAP9
ENSGALG00000009365	CYP51A1
ENSGALG00000042651	KRIT1
ENSGALG00000031917	ANKIB1
ENSGALG00000009399	GATAD1
ENSGALG00000035761	ACCSL
ENSGALG00000009410	PEX1
ENSGALG00000009467	RBM48
ENSGALG00000009473	EFCAB1
ENSGALG00000009475	FAM133B
ENSGALG00000009476	CDK6
ENSGALG00000009479	SAMD9L
ENSGALG00000009482	HEPACAM2
ENSGALG00000009500	VPS50
ENSGALG00000009512	TFPI2
ENSGALG00000024485	BET1
ENSGALG00000009641	COL1A2
ENSGALG00000009653	CASD1
ENSGALG00000009670	SGCE
ENSGALG00000009686	PPP1R9A
ENSGALG00000009691	ASB4
ENSGALG00000009700	PDK4
ENSGALG00000009722	DYNC1I1
ENSGALG00000009728	SLC25A13
ENSGALG00000023195	DLX6
ENSGALG00000009129	DLX5
ENSGALG00000027620	SDHAF3
ENSGALG00000009737	TAC1
ENSGALG00000009748	ASNS
ENSGALG00000009752	C1GALT1
ENSGALG00000010259	COL28A1
ENSGALG00000010699	MIOS
ENSGALG00000010700	RPA3
ENSGALG00000023189	UMAD1
ENSGALG00000035239	GLCCI1
ENSGALG00000010708	ICA1
ENSGALG00000010711	NXPH1
ENSGALG00000025999	NDUFA4
ENSGALG00000038041	PHF14
ENSGALG00000035140	TMEM106B
ENSGALG00000010722	LOC395159
ENSGALG00000010770	SCIN
ENSGALG00000027757	ARL4A
ENSGALG00000030902	SNAI2
ENSGALG00000015248	SNTG1
ENSGALG00000037626	KCNQ3
ENSGALG00000042548	LRRC6
ENSGALG00000044996	TMEM71
ENSGALG00000033205	PHF20L1
ENSGALG00000039264	SLA
ENSGALG00000030115	WISP1
ENSGALG00000054783	NDRG1
ENSGALG00000037773	ST3GAL1
ENSGALG00000037698	ZFAT
ENSGALG00000031519	KHDRBS3
ENSGALG00000015959	SMAP1
ENSGALG00000031631	SDHAF4
ENSGALG00000015969	FAM135A
ENSGALG00000015970	COL9A1
ENSGALG00000016174	LMBRD1
ENSGALG00000016176	ADGRB3
ENSGALG00000016267	PHF3
ENSGALG00000016271	PTP4A1
ENSGALG00000016273	LGSN
ENSGALG00000016276	KHDRBS2
ENSGALG00000007510	CETN1
ENSGALG00000009719	PCDH10
ENSGALG00000011623	ADAMTS3
ENSGALG00000011626	COX18
ENSGALG00000011642	ANKRD17
ENSGALG00000035219	ALB
ENSGALG00000011664	RASSF6
ENSGALG00000011668	IL8L1
ENSGALG00000026098	IL8L2
ENSGALG00000046160	LOC422654
ENSGALG00000011680	EPHA5
ENSGALG00000011683	CENPC
ENSGALG00000011684	STAP1
ENSGALG00000011762	UBA6
ENSGALG00000035906	YTHDC1
ENSGALG00000011805	UGT2A1
ENSGALG00000023122	SULT1B
ENSGALG00000023120	SULT1B1
ENSGALG00000011812	SULT1E1
ENSGALG00000011833	SPATA5
ENSGALG00000011835	FGF2
ENSGALG00000052784	BBS12
ENSGALG00000011844	IL21
ENSGALG00000011849	IL2
ENSGALG00000044716	KIAA1109
ENSGALG00000011875	TRPC3
ENSGALG00000011880	BBS7
ENSGALG00000011881	CCNA2
ENSGALG00000011884	EXOSC9
ENSGALG00000011885	ANXA5
ENSGALG00000037740	QRFPR
ENSGALG00000011961	TNIP3
ENSGALG00000011962	NDNF
ENSGALG00000011963	PRDM5
ENSGALG00000011967	MAD2L1
ENSGALG00000011974	RPL7L1
ENSGALG00000011982	PDE5A
ENSGALG00000011986	FABP2
ENSGALG00000011991	MYOZ2
ENSGALG00000011994	SYNPO2
ENSGALG00000011998	SEC24D
ENSGALG00000012000	METTL14
ENSGALG00000012004	PRSS12
ENSGALG00000012010	NDST3
ENSGALG00000012015	NDST4
ENSGALG00000012018	UGT8
ENSGALG00000033286	ARSJ
ENSGALG00000041635	CAMK2D
ENSGALG00000012044	ANK2
ENSGALG00000012048	LARP7
ENSGALG00000012074	ALPK1
ENSGALG00000012076	TIFA
ENSGALG00000028807	AP1AR
ENSGALG00000042492	PITX2
ENSGALG00000031410	ENPEP
ENSGALG00000054319	ELOVL6
ENSGALG00000012155	EGF
ENSGALG00000012181	RRH
ENSGALG00000020164	GAR1
ENSGALG00000012126	CFI
ENSGALG00000012186	CASP6
ENSGALG00000012196	MCUB
ENSGALG00000012211	PDLIM5
ENSGALG00000012216	BMPR1B
ENSGALG00000012219	UNC5C
ENSGALG00000012222	RAP1GDS1
ENSGALG00000042112	EIF4E
ENSGALG00000012239	METAP1
ENSGALG00000020160	ADH6
ENSGALG00000030614	ADH1C
ENSGALG00000012264	TRMT10A
ENSGALG00000035619	MTTP
ENSGALG00000043681	DAPP1
ENSGALG00000000055	LAMTOR3
ENSGALG00000014026	DNAJB14
ENSGALG00000014023	H2AFZ
ENSGALG00000000593	LOC426710
ENSGALG00000039498	PPP3CA
ENSGALG00000012292	BANK1
ENSGALG00000012298	SLC39A8
ENSGALG00000012304	NFKB1
ENSGALG00000012308	MANBA
ENSGALG00000012311	UBE2D3
ENSGALG00000027860	CISD2
ENSGALG00000012319	SLC9B2
ENSGALG00000012338	BDH2
ENSGALG00000013208	CENPE
ENSGALG00000013281	LOC107049033
ENSGALG00000050815	CCDC110
ENSGALG00000013414	PDLIM3
ENSGALG00000013427	SORBS2
ENSGALG00000013468	TLR3
ENSGALG00000013503	FAM149A
ENSGALG00000013535	CYP4V2
ENSGALG00000013576	MTNR1A
ENSGALG00000013579	FAT1
ENSGALG00000026364	ASAH1
ENSGALG00000013602	PCM1
ENSGALG00000013615	MTUS1
ENSGALG00000013617	PDGFRL
ENSGALG00000013627	SLC7A2
ENSGALG00000036021	MTMR7
ENSGALG00000013646	VPS37A
ENSGALG00000013649	CNOT7
ENSGALG00000013655	ZDHHC2
ENSGALG00000013661	MICU3
ENSGALG00000013663	FGF20
ENSGALG00000013674	TUSC3
ENSGALG00000013684	SGCZ
ENSGALG00000013715	DLC1
ENSGALG00000013725	LONRF1
ENSGALG00000013726	PAICS
ENSGALG00000013728	PPAT
ENSGALG00000013776	CEP135
ENSGALG00000013778	EXOC1
ENSGALG00000020151	NMU
ENSGALG00000013793	CLOCK
ENSGALG00000027886	TMEM165
ENSGALG00000013804	SRD5A3
ENSGALG00000013907	KDR
ENSGALG00000038634	KIT
ENSGALG00000013929	PDGFRA
ENSGALG00000035943	LOC107056377
ENSGALG00000013931	CHIC2
ENSGALG00000013940	LNX1
ENSGALG00000013943	FIP1L1
ENSGALG00000039168	SCFD2
ENSGALG00000013948	RASL11B
ENSGALG00000037496	USP46
ENSGALG00000013964	SPATA18
ENSGALG00000013968	SGCB
ENSGALG00000048601	LRRC66
ENSGALG00000014078	DCUN1D4
ENSGALG00000041921	CWH43
ENSGALG00000014103	FRYL
ENSGALG00000010340	TTLL5
ENSGALG00000010346	TGFB3
ENSGALG00000020415	IFT43
ENSGALG00000010350	GPATCH2L
ENSGALG00000041775	ESRRB
ENSGALG00000010372	ANGEL1
ENSGALG00000043036	VASH1
ENSGALG00000041616	IRF2BPL
ENSGALG00000010390	CIPC
ENSGALG00000023099	ZDHHC22
ENSGALG00000010406	TMEM63C
ENSGALG00000010413	NGB
ENSGALG00000041962	POMT2
ENSGALG00000010432	GSTZ1
ENSGALG00000020410	TMED8
ENSGALG00000010459	VIPAS39
ENSGALG00000010463	AHSA1
ENSGALG00000031928	SPTLC2
ENSGALG00000010485	ALKBH1
ENSGALG00000031238	SLIRP
ENSGALG00000010501	SNW1
ENSGALG00000010504	ADCK1
ENSGALG00000027255	NRXN3
ENSGALG00000011373	TECPR2
ENSGALG00000011376	ANKRD9
ENSGALG00000011384	RCOR1
ENSGALG00000011389	TRAF3
ENSGALG00000011391	AMN
ENSGALG00000011432	CDC42BPB
ENSGALG00000011443	EXOC3L4
ENSGALG00000011446	TNFAIP2
ENSGALG00000011464	EIF5
ENSGALG00000011505	MARK3
ENSGALG00000011511	CKB
ENSGALG00000011522	TRMT61A
ENSGALG00000031062	BAG5
ENSGALG00000044519	COA8
ENSGALG00000011533	XRCC3
ENSGALG00000011534	ZFYVE21
ENSGALG00000011548	PPP1R13B
ENSGALG00000053706	C14orf2
ENSGALG00000027643	RD3L
ENSGALG00000011572	ASPG
ENSGALG00000011581	KIF26A
ENSGALG00000011590	TMEM179
ENSGALG00000011619	SIVA1
ENSGALG00000011620	AKT1
ENSGALG00000011646	PLD4
ENSGALG00000011692	CDCA4
ENSGALG00000011696	JAG2
ENSGALG00000028940	NUDT14
ENSGALG00000011705	BRF1
ENSGALG00000033813	BTBD6
ENSGALG00000033591	LOC769726
ENSGALG00000002152	GABRP
ENSGALG00000002132	KCNIP1
ENSGALG00000002118	KCNMB1
ENSGALG00000002113	LCP2
ENSGALG00000002105	FOXI1
ENSGALG00000002080	DOCK2
ENSGALG00000001942	SPDL1
ENSGALG00000001916	SLIT3
ENSGALG00000001895	PANK3
ENSGALG00000054937	LOC416169
ENSGALG00000001850	RARS
ENSGALG00000001826	WWC1
ENSGALG00000001768	TENM2
ENSGALG00000001750	MAT2B
ENSGALG00000042009	HMMR
ENSGALG00000001726	NUDCD2
ENSGALG00000001718	CCNG1
ENSGALG00000038042	GABRG2
ENSGALG00000001698	GABRA1
ENSGALG00000001695	GABRA6
ENSGALG00000001690	GABRB2
ENSGALG00000001662	ATP10B
ENSGALG00000034414	SLU7
ENSGALG00000027232	C1QTNF2
ENSGALG00000040152	CCNJL
ENSGALG00000001445	FABP6
ENSGALG00000038202	PWWP2A
ENSGALG00000001429	TTC1
ENSGALG00000001416	ADRA1B
ENSGALG00000001409	IL12B
ENSGALG00000038627	FBXO38
ENSGALG00000001383	HTR4
ENSGALG00000033411	LOC100859549
ENSGALG00000001239	LOC416147
ENSGALG00000048671	LOC416147
ENSGALG00000039652	ARHGEF37
ENSGALG00000001364	CSNK1A1
ENSGALG00000040340	PCYOX1L
ENSGALG00000050577	GRPEL2
ENSGALG00000039628	AFAP1L1
ENSGALG00000002790	ABLIM3
ENSGALG00000040035	ADRB2
ENSGALG00000037395	UBTD2
ENSGALG00000002816	STK10
ENSGALG00000002831	SH3PXD2B
ENSGALG00000002846	NEURL1B
ENSGALG00000040360	DUSP1
ENSGALG00000002863	ERGIC1
ENSGALG00000002868	RPL26L1
ENSGALG00000049287	ATP6V0E1
ENSGALG00000002878	CREBRF
ENSGALG00000002882	BNIP1
ENSGALG00000002886	NKX2-5
ENSGALG00000002893	STC2
ENSGALG00000039995	BOD1
ENSGALG00000033512	CPEB4
ENSGALG00000028602	HMP19
ENSGALG00000038848	MSX2
ENSGALG00000033956	SFXN1
ENSGALG00000039698	DRD1
ENSGALG00000037646	BRD8
ENSGALG00000033666	NHP2
ENSGALG00000041754	N4BP3
ENSGALG00000032145	B4GALT7
ENSGALG00000033232	LMAN2
ENSGALG00000003113	RGS14
ENSGALG00000003075	SLC34A1
ENSGALG00000035457	ADRA2BL2
ENSGALG00000014054	GRK6
ENSGALG00000041981	PRR7
ENSGALG00000033405	DBN1
ENSGALG00000026159	PDLIM7
ENSGALG00000026914	DOK3
ENSGALG00000042994	DDX41
ENSGALG00000040787	FAM193B
ENSGALG00000053025	MXD3
ENSGALG00000002990	PRELID1
ENSGALG00000002984	RAB24
ENSGALG00000028543	FGFR4
ENSGALG00000001144	ZNF346
ENSGALG00000001158	UIMC1
ENSGALG00000027287	HK3
ENSGALG00000018998	UNC5A
ENSGALG00000021542	SNCB
ENSGALG00000044643	GPRIN1
ENSGALG00000003285	CDHR2
ENSGALG00000026443	RNF44
ENSGALG00000003331	FAF2
ENSGALG00000003344	CLTB
ENSGALG00000003348	HIGD2A
ENSGALG00000003355	NOP16
ENSGALG00000003360	ARL10
ENSGALG00000003370	KIAA1191
ENSGALG00000003377	SIMC1
ENSGALG00000024172	THOC3
ENSGALG00000027920	CPLX2
ENSGALG00000024171	HRH2
ENSGALG00000055041	LOC101749216
ENSGALG00000044388	LOC101749151
ENSGALG00000045520	LOC101749502
ENSGALG00000003672	UBLCP1
ENSGALG00000003691	RNF145
ENSGALG00000003699	EBF1
ENSGALG00000002364	SEC16A
ENSGALG00000001964	INPP5E
ENSGALG00000001950	PMPCA
ENSGALG00000001921	SDCCAG3
ENSGALG00000044726	SNAPC4
ENSGALG00000001889	CARD9
ENSGALG00000048117	DNLZ
ENSGALG00000001797	GPSM1
ENSGALG00000001758	QSOX2
ENSGALG00000003928	LHX3
ENSGALG00000001728	NACC2
ENSGALG00000032627	C9orf69
ENSGALG00000054657	LOC107052222
ENSGALG00000042564	UBAC1
ENSGALG00000001692	CAMSAP1
ENSGALG00000001645	KCNT1
ENSGALG00000001637	PSMD5
ENSGALG00000001595	PHF19
ENSGALG00000001583	TRAF1
ENSGALG00000001565	C5
ENSGALG00000001513	CNTRL
ENSGALG00000001474	RAB14
ENSGALG00000001446	GSN
ENSGALG00000001434	STOM
ENSGALG00000001419	DAB2IP
ENSGALG00000001389	TTLL11
ENSGALG00000041238	LOC417113
ENSGALG00000040987	NDUFA8
ENSGALG00000044151	MORN5
ENSGALG00000001347	LHX6
ENSGALG00000028167	RBM18
ENSGALG00000001314	PTGS1
ENSGALG00000001275	PDCL
ENSGALG00000001253	RC3H2
ENSGALG00000021570	ZBTB6
ENSGALG00000042762	ZBTB26
ENSGALG00000001225	RABGAP1
ENSGALG00000046223	GPR21
ENSGALG00000029927	STRBP
ENSGALG00000001169	CRB2
ENSGALG00000001157	DENND1A
ENSGALG00000001124	LHX2
ENSGALG00000001118	NEK6
ENSGALG00000001103	PSMB7
ENSGALG00000001094	ADGRD2
ENSGALG00000001080	NR5A1
ENSGALG00000001073	NR6A1
ENSGALG00000001048	OLFML2A
ENSGALG00000035677	RPL35
ENSGALG00000001037	SCAI
ENSGALG00000001079	WNT3
ENSGALG00000001055	NSF
ENSGALG00000045889	MEIOC
ENSGALG00000001022	CCDC43
ENSGALG00000035814	DBF4B
ENSGALG00000035673	ADAM11
ENSGALG00000000988	EFTUD2
ENSGALG00000000914	FAM187A
ENSGALG00000000909	GFAP
ENSGALG00000031553	KIF18B
ENSGALG00000028031	C1QL1
ENSGALG00000000870	DCAKD
ENSGALG00000000857	NMT1
ENSGALG00000045212	PLCD3
ENSGALG00000050796	ACBD4
ENSGALG00000000824	MYLKSML
ENSGALG00000032658	FMNL1
ENSGALG00000000685	MAP3K14
ENSGALG00000000674	MYO1D
ENSGALG00000041907	CDK5R1
ENSGALG00000024112	PSMD11
ENSGALG00000030847	FZD2
ENSGALG00000041556	GPATCH8
ENSGALG00000054766	ITGA2B
ENSGALG00000033530	GRN
ENSGALG00000031762	TMEM98
ENSGALG00000044230	ARHGAP27
ENSGALG00000000201	PLEKHM1
ENSGALG00000047878	LOC101748951
ENSGALG00000000243	RDM1
ENSGALG00000000249	GH
ENSGALG00000000251	CD79B
ENSGALG00000034427	SCN4A
ENSGALG00000000274	LOC771308
ENSGALG00000054531	PRR29
ENSGALG00000050616	PRR29
ENSGALG00000000293	A2ML4
ENSGALG00000032993	FTSJ3
ENSGALG00000000349	PSMC5
ENSGALG00000029304	SMARCD2
ENSGALG00000000367	ASIC2
ENSGALG00000000371	CRHR1
ENSGALG00000042256	RPRML
ENSGALG00000000379	ITGB3
ENSGALG00000000410	TLK2
ENSGALG00000000461	MRC2
ENSGALG00000000478	TANC2
ENSGALG00000023936	LOC771069
ENSGALG00000001555	AURKAIP1
ENSGALG00000001561	MXRA8
ENSGALG00000001600	DVL1
ENSGALG00000001691	INTS11
ENSGALG00000001701	PUSL1
ENSGALG00000001714	PUSL1
ENSGALG00000033293	ACAP3
ENSGALG00000001835	SCNN1D
ENSGALG00000001848	UBE2J2
ENSGALG00000001857	FAM132A
ENSGALG00000001872	SDF4
ENSGALG00000050503	TNFRSF4
ENSGALG00000001882	TNFRSF18
ENSGALG00000035017	LOC419429
ENSGALG00000039193	AGRN
ENSGALG00000002055	HES4
ENSGALG00000026875	PERM1
ENSGALG00000002121	PLEKHN1
ENSGALG00000002199	KLHL17
ENSGALG00000002222	NOC2L
ENSGALG00000034453	SAMD11
ENSGALG00000002232	RERE
ENSGALG00000002377	ENO1
ENSGALG00000002390	CA6
ENSGALG00000002466	SLC2A5
ENSGALG00000002492	H6PD
ENSGALG00000002506	SPSB1
ENSGALG00000002519	SLC25A33
ENSGALG00000002527	TMEM201
ENSGALG00000002583	PIK3CD
ENSGALG00000002606	CLSTN1
ENSGALG00000053363	CTNNBIP1
ENSGALG00000002616	LZIC
ENSGALG00000043318	NMNAT1
ENSGALG00000002637	RBP7
ENSGALG00000002649	UBE4B
ENSGALG00000002726	KIF1B
ENSGALG00000002797	PGD
ENSGALG00000024481	CENPS
ENSGALG00000002820	DFFA
ENSGALG00000002836	PEX14
ENSGALG00000002888	CASZ1
ENSGALG00000045478
ENSGALG00000011528
ENSGALG00000011608
ENSGALG00000011639
ENSGALG00000011687
ENSGALG00000027407
