# Supplementary material for: Genetic architecture and key regulatory genes of fatty acid composition in Gushi chicken breast muscle determined by GWAS and WGCNA
Source: BMC Genomics. 2023 Aug 3;24:434. doi: 10.1186/s12864-023-09503-1 (PMC10398928; doi:10.1186/s12864-023-09503-1)
Supplement: Supplementary file 7 — Additional file 7. [file 12864_2023_9503_MOESM7_ESM.xls]

## Sheet: turquoise module
Additional file 6:Table S4. The lists of 30 enriched GO terms of turquoise module
term_id	Ontology	Description	GeneRatio	geneID	pvalue
GO:0009150	BP	purine ribonucleotide metabolic process	6/41	ELOVL6/MTNR1A/PAICS/PPAT/CKB/ENO1	0.000121659
GO:0009259	BP	ribonucleotide metabolic process	6/41	ELOVL6/MTNR1A/PAICS/PPAT/CKB/ENO1	0.00018083
GO:0019693	BP	ribose phosphate metabolic process	6/41	ELOVL6/MTNR1A/PAICS/PPAT/CKB/ENO1	0.000231548
GO:0006163	BP	purine nucleotide metabolic process	6/41	ELOVL6/MTNR1A/PAICS/PPAT/CKB/ENO1	0.000328031
GO:0072521	BP	purine-containing compound metabolic process	6/41	ELOVL6/MTNR1A/PAICS/PPAT/CKB/ENO1	0.000453659
GO:0009152	BP	purine ribonucleotide biosynthetic process	4/41	ELOVL6/PAICS/PPAT/CKB	0.000492608
GO:0009260	BP	ribonucleotide biosynthetic process	4/41	ELOVL6/PAICS/PPAT/CKB	0.000722861
GO:0009117	BP	nucleotide metabolic process	6/41	ELOVL6/MTNR1A/PAICS/PPAT/CKB/ENO1	0.000976574
GO:0046390	BP	ribose phosphate biosynthetic process	4/41	ELOVL6/PAICS/PPAT/CKB	0.00102059
GO:1901135	BP	carbohydrate derivative metabolic process	8/41	C1GALT1/FGF2/ELOVL6/MTNR1A/PAICS/PPAT/CKB/ENO1	0.00121464
GO:0005829	CC	cytosol	13/41	ASNS/FGF2/ADH1C/PAICS/PPAT/CLOCK/CKB/BAG5/RARS/RPL26L1/RAB14/EFTUD2/ENO1	0.0049374
GO:0005584	CC	collagen type I trimer	1/41	COL1A2	0.0189991
GO:0017101	CC	aminoacyl-tRNA synthetase multienzyme complex	1/41	RARS	0.0189991
GO:0030015	CC	CCR4-NOT core complex	1/41	CNOT7	0.0189991
GO:0032045	CC	guanyl-nucleotide exchange factor complex	1/41	LAMTOR3	0.0189991
GO:0044545	CC	NSL complex	1/41	PHF20L1	0.0189991
GO:0071986	CC	Ragulator complex	1/41	LAMTOR3	0.0189991
GO:0097470	CC	ribbon synapse	1/41	AGRN	0.0189991
GO:0098684	CC	photoreceptor ribbon synapse	1/41	AGRN	0.0189991
GO:0098965	CC	extracellular matrix of synaptic cleft	1/41	AGRN	0.0189991
GO:0043168	MF	anion binding	13/37	ASNS/ALB/CAMK2D/PAICS/PDGFRA/ADCK1/CKB/RARS/CSNK1A1/RAB14/GSN/EFTUD2/AGRN	0.00629532
GO:0036094	MF	small molecule binding	13/37	ASNS/LMBRD1/ALB/CAMK2D/PAICS/PDGFRA/ADCK1/CKB/BAG5/RARS/CSNK1A1/RAB14/EFTUD2	0.0123105
GO:0016874	MF	ligase activity	3/37	ASNS/PAICS/RARS	0.0125043
GO:0097367	MF	carbohydrate derivative binding	12/37	ASNS/FGF2/CAMK2D/PAICS/PDGFRA/ADCK1/CKB/RARS/CSNK1A1/RAB14/EFTUD2/AGRN	0.0137911
GO:0017076	MF	purine nucleotide binding	11/37	ASNS/CAMK2D/PAICS/PDGFRA/ADCK1/CKB/BAG5/RARS/CSNK1A1/RAB14/EFTUD2	0.0148037
GO:0016879	MF	ligase activity, forming carbon-nitrogen bonds	2/37	ASNS/PAICS	0.0176964
GO:0000064	MF	L-ornithine transmembrane transporter activity	1/37	SLC7A2	0.0192008
GO:0000774	MF	adenyl-nucleotide exchange factor activity	1/37	BAG5	0.0192008
GO:0004022	MF	alcohol dehydrogenase (NAD+) activity	1/37	ADH1C	0.0192008
GO:0004024	MF	alcohol dehydrogenase activity, zinc-dependent	1/37	ADH1C	0.0192008

## Sheet: blue module
Additional file 6:Table S4. The lists of 30 enriched GO terms of blue module
term_id	Ontology	Description	GeneRatio	geneID	pvalue
GO:0006935	BP	chemotaxis	4/17	IL8L2/EPHA5/KIT/TENM2	0.00370689
GO:0042330	BP	taxis	4/17	IL8L2/EPHA5/KIT/TENM2	0.00370689
GO:0097529	BP	myeloid leukocyte migration	2/17	IL8L2/KIT	0.0053523
GO:0030595	BP	leukocyte chemotaxis	2/17	IL8L2/KIT	0.00699074
GO:0030036	BP	actin cytoskeleton organization	4/17	EPHA5/KIT/DBN1/PDLIM7	0.0070015
GO:0030029	BP	actin filament-based process	4/17	EPHA5/KIT/DBN1/PDLIM7	0.00751721
GO:0000451	BP	rRNA 2'-O-methylation	1/17	FTSJ3	0.00813397
GO:0000453	BP	enzyme-directed rRNA 2'-O-methylation	1/17	FTSJ3	0.00813397
GO:0000466	BP	maturation of 5.8S rRNA from tricistronic rRNA transcript	1/17	FTSJ3	0.00813397
GO:0002371	BP	dendritic cell cytokine production	1/17	KIT	0.00813397
GO:0030425	CC	dendrite	5/18	EPHA5/TENM2/GABRA6/N4BP3/DBN1	7.72703e-05
GO:0097447	CC	dendritic tree	5/18	EPHA5/TENM2/GABRA6/N4BP3/DBN1	7.72703e-05
GO:0036477	CC	somatodendritic compartment	5/18	EPHA5/TENM2/GABRA6/N4BP3/DBN1	0.000284111
GO:0005911	CC	cell-cell junction	4/18	KIT/TENM2/DBN1/PDLIM7	0.000444841
GO:0070161	CC	anchoring junction	4/18	KIT/TENM2/DBN1/PDLIM7	0.00187106
GO:0030424	CC	axon	4/18	EPHA5/TENM2/N4BP3/DBN1	0.00270713
GO:0030864	CC	cortical actin cytoskeleton	2/18	DBN1/PDLIM7	0.00412906
GO:0045211	CC	postsynaptic membrane	3/18	TENM2/GABRA6/DBN1	0.00488311
GO:0097060	CC	synaptic membrane	3/18	TENM2/GABRA6/DBN1	0.00628303
GO:0043005	CC	neuron projection	5/18	EPHA5/TENM2/GABRA6/N4BP3/DBN1	0.00713447
GO:0005020	MF	stem cell factor receptor activity	1/15	KIT	0.00778412
GO:0005153	MF	interleukin-8 receptor binding	1/16	IL8L2	0.00778412
GO:0005228	MF	intracellular sodium activated potassium channel activity	1/17	KCNT1	0.00778412
GO:0008574	MF	plus-end-directed microtubule motor activity	1/18	KIF18B	0.00778412
GO:0008650	MF	rRNA (uridine-2'-O-)-methyltransferase activity	1/19	FTSJ3	0.00778412
GO:0015271	MF	outward rectifier potassium channel activity	1/20	KCNT1	0.00778412
GO:0016435	MF	rRNA (guanine) methyltransferase activity	1/21	FTSJ3	0.00778412
GO:0016436	MF	rRNA (uridine) methyltransferase activity	1/22	FTSJ3	0.00778412
GO:0045236	MF	CXCR chemokine receptor binding	1/23	IL8L2	0.00778412
GO:0005216	MF	ion channel activity	3/15	ANXA5/GABRA6/KCNT1	0.0100026

## Sheet: brown module
Additional file 6:Table S4. The lists of 30 enriched GO terms of brown module
term_id	Ontology	Description	GeneRatio	geneID	pvalue
GO:0030326	BP	embryonic limb morphogenesis	2/8	DLX5/PITX2	0.00190309
GO:0035113	BP	embryonic appendage morphogenesis	2/8	DLX5/PITX2	0.0021229
GO:0035108	BP	limb morphogenesis	2/8	DLX5/PITX2	0.00285129
GO:0035107	BP	appendage morphogenesis	2/8	DLX5/PITX2	0.00311684
GO:0021889	BP	olfactory bulb interneuron differentiation	1/8	DLX5	0.00382775
GO:0034454	BP	microtubule anchoring at centrosome	1/8	PCM1	0.00382775
GO:0035735	BP	intraciliary transport involved in cilium assembly	1/8	PCM1	0.00382775
GO:0042073	BP	intraciliary transport	1/8	PCM1	0.00382775
GO:0060166	BP	olfactory pit development	1/8	DLX5	0.00382775
GO:0071539	BP	protein localization to centrosome	1/8	PCM1	0.00382775
GO:0071539	CC	protein localization to centrosome	1/8	PCM1	0.00382775
GO:1990745	CC	EARP complex	1/8	VPS50	0.0110854
GO:0034451	CC	centriolar satellite	1/8	PCM1	0.022063
GO:0005814	CC	centriole	1/8	PCM1	0.0472639
GO:0036064	CC	ciliary basal body	1/8	PCM1	0.0472639
GO:0005681	CC	spliceosomal complex	1/8	SLU7	0.0857178
GO:0055037	CC	recycling endosome	1/8	VPS50	0.0857178
GO:0016607	CC	nuclear speck	1/8	SLU7	0.135963
GO:0005813	CC	centrosome	1/8	PCM1	0.168102
GO:0005929	CC	cilium	1/8	PCM1	0.186879
GO:0016604	MF	nuclear body	1/8	SLU7	0.211338
GO:0000386	MF	second spliceosomal transesterification activity	1/8	SLU7	0.00415153
GO:0030628	MF	pre-mRNA 3'-splice site binding	1/8	SLU7	0.00415153
GO:0071837	MF	HMG box domain binding	1/8	DLX5	0.0165158
GO:0003725	MF	double-stranded RNA binding	1/8	STRBP	0.0246838
GO:0036002	MF	pre-mRNA binding	1/8	SLU7	0.0246838
GO:0000149	MF	SNARE binding	1/8	VPS50	0.0287455
GO:0106306	MF	protein serine phosphatase activity	1/8	UBLCP1	0.0327924
GO:0106307	MF	protein threonine phosphatase activity	1/8	UBLCP1	0.0327924
GO:0004722	MF	protein serine/threonine phosphatase activity	1/8	UBLCP1	0.0368245
GO:0003727	MF	single-stranded RNA binding	1/8	STRBP	0.0448447
