# Supplementary material for: Genetic architecture and key regulatory genes of fatty acid composition in Gushi chicken breast muscle determined by GWAS and WGCNA
Source: BMC Genomics. 2023 Aug 3;24:434. doi: 10.1186/s12864-023-09503-1 (PMC10398928; doi:10.1186/s12864-023-09503-1)
Supplement: Supplementary file 8 — Additional file 8. [file 12864_2023_9503_MOESM8_ESM.xls]

## Sheet: turquoise module
Additional file 7:Table S5. The lists of enriched KEGG pathways of turquoise module
term_id	Description	GeneRatio	pvalue	geneID
gga04020	Calcium signaling pathway	10/83	0.00324038	FGF2/CAMK2D/EGF/PPP3CA/KDR/PDGFRA/ADRA1B/DRD1/HRH2/PLCD3
gga00010	Glycolysis / Gluconeogenesis	4/83	0.00970188	ADH6/ADH1C/HK3/ENO1
gga00350	Tyrosine metabolism	3/83	0.0158847	ADH6/ADH1C/GSTZ1
gga00982	Drug metabolism - cytochrome P450	3/83	0.0186191	UGT2A1/ADH6/ADH1C
gga00980	Metabolism of xenobiotics by cytochrome P450	3/83	0.0200783	UGT2A1/ADH6/ADH1C
gga00830	Retinol metabolism	3/83	0.0301245	UGT2A1/ADH6/ADH1C
gga00600	Sphingolipid metabolism	3/83	0.0492885	UGT8/ASAH1/SPTLC2
gga04330	Notch signaling pathway	3/83	0.0593233	SNW1/JAG2/HES4
gga00524	Neomycin, kanamycin and gentamicin biosynthesis	1/83	0.0786623	HK3
gga04130	SNARE interactions in vesicular transport	2/83	0.079831	BET1/BNIP1
gga03018	RNA degradation	3/83	0.101106	EXOSC9/CNOT7/ENO1
gga00071	Fatty acid degradation	2/83	0.1048	ADH6/ADH1C
gga00250	Alanine, aspartate and glutamate metabolism	2/83	0.1048	ASNS/PPAT
gga00140	Steroid hormone biosynthesis	2/83	0.126085	UGT2A1/SRD5A3
gga00620	Pyruvate metabolism	2/83	0.126085	ADH6/ADH1C
gga04010	MAPK signaling pathway	7/83	0.12814	FGF2/EGF/LAMTOR3/PPP3CA/KDR/PDGFRA/DUSP1
gga04540	Gap junction	3/83	0.155477	EGF/PDGFRA/DRD1
gga00565	Ether lipid metabolism	2/83	0.165432	UGT8/PLD4
gga03460	Fanconi anemia pathway	2/83	0.194698	HES4/CENPS
gga04150	mTOR signaling pathway	4/83	0.205559	MIOS/EIF4E/LAMTOR3

## Sheet: blue module
Additional file 7:Table S5. The lists of enriched KEGG pathways of blue module
term_id	Description	GeneRatio	pvalue	geneID
gga04625	C-type lectin receptor signaling pathway	3/26	0.00934549	CARD9/MAP3K14/PIK3CD
gga04080	Neuroactive ligand-receptor interaction	5/26	0.0301732	TAC1/NMU/GABRA6/HTR4/LOC771308
gga00562	Inositol phosphate metabolism	2/26	0.0486826	MTMR7/PIK3CD
gga04914	Progesterone-mediated oocyte maturation	2/26	0.0617699	MAD2L1/PIK3CD
gga04620	Toll-like receptor signaling pathway	2/26	0.0673103	IL8L2/PIK3CD
gga04070	Phosphatidylinositol signaling system	2/26	0.0744621	MTMR7/PIK3CD
gga04916	Melanogenesis	2/26	0.07739	FZD1/KIT
gga05132	Salmonella infection	3/26	0.113877	IL8L2/PLEKHM1/PIK3CD
gga00030	Pentose phosphate pathway	1/26	0.120017	PGD
gga04210	Apoptosis	2/26	0.132047	MAP3K14/PIK3CD
gga04621	NOD-like receptor signaling pathway	2/26	0.142468	IL8L2/CARD9
gga04010	MAPK signaling pathway	3/26	0.143572	FGF20/KIT/MAP3K14
gga05164	Influenza A	2/26	0.156638	IL8L2/PIK3CD
gga04150	mTOR signaling pathway	2/26	0.165635	FZD1/PIK3CD
gga04218	Cellular senescence	2/26	0.165635	IL8L2/PIK3CD
gga03050	Proteasome	1/26	0.16832	PSMD11
gga04672	Intestinal immune network for IgA production	1/26	0.176824	MAP3K14
gga04310	Wnt signaling pathway	2/26	0.178391	FZD1/WISP1
gga05168	Herpes simplex virus 1 infection	2/26	0.180226	CARD9/PIK3CD
gga04141	Protein processing in endoplasmic reticulum	2/26	0.185753	SEC24D/LMAN2

## Sheet: brown module
Additional file 7:Table S5. The lists of enriched KEGG pathways of brown module
term_id	Description	GeneRatio	pvalue	geneID
gga04625	C-type lectin receptor signaling pathway	3/23	0.00660361	IL2/AKT1/IL12B
gga03050	Proteasome	2/23	0.0111302	PSMB7/PSMC5
gga04914	Progesterone-mediated oocyte maturation	2/23	0.0495452	AKT1/CPEB4
gga04620	Toll-like receptor signaling pathway	2/23	0.0540697	AKT1/IL12B
gga04060	Cytokine-cytokine receptor interaction	3/23	0.0602821	IL21/IL2/IL12B
gga00770	Pantothenate and CoA biosynthesis	1/23	0.0697471	PANK3
gga00532	Glycosaminoglycan biosynthesis - chondroitin sulfate	1/23	0.0822958	B4GALT7
gga03430	Mismatch repair	1/23	0.0864426	RPA3
gga00190	Oxidative phosphorylation	2/23	0.0963234	NDUFA4/NDUFA8
gga00515	Mannose type O-glycan biosynthesis	1/23	0.0987757	POMT2
gga00534	Glycosaminoglycan biosynthesis - heparan sulfate	1/23	0.102851	B4GALT7
gga01240	Biosynthesis of cofactors	2/23	0.11203	PANK3/NMNAT1
gga05164	Influenza A	2/23	0.128376	AKT1/IL12B
gga03030	DNA replication	1/23	0.13089	RPA3
gga04150	mTOR signaling pathway	2/23	0.135992	AKT1/DVL1
gga04310	Wnt signaling pathway	2/23	0.146828	DVL1/CTNNBIP1
gga05168	Herpes simplex virus 1 infection	2/23	0.148392	AKT1/IL12B
gga00760	Nicotinate and nicotinamide metabolism	1/23	0.150403	NMNAT1
gga04141	Protein processing in endoplasmic reticulum	2/23	0.153104	TUSC3/UBE4B
gga03420	Nucleotide excision repair	1/23	0.15809	RPA3
